# Supplementary material for: Contemporary Chinese newspaper discourse on translation: A mixed-methods approach to the People’s Daily (1949–2023)
Source: PLoS One. 2026 Mar 18;21(3):e0343447. doi: 10.1371/journal.pone.0343447 (PMC12998856; doi:10.1371/journal.pone.0343447)
Supplement: S1 File — S1 Appendix. Complete list of article entries. S2 Appendix. Complete list of article entries (English version). (ZIP) [file pone.0343447.s001.zip]

Archive with 3 entries (2 files):
- Supporting Information/
- Supporting Information/S1 Appendix. Complete list of article entries.pdf
- Supporting Information/S2 Appendix. Complete list of article entries (English version).pdf
